# Supplementary material for: Can eye-tracking help to create a new method for X-ray analysis of rheumatoid arthritis patients, including joint segmentation and scoring methods?
Source: PLOS Digit Health. 2024 Oct 7;3(10):e0000616. doi: 10.1371/journal.pdig.0000616 (PMC11458192; doi:10.1371/journal.pdig.0000616)
Supplement: S1 Data — (XLS) [file pdig.0000616.s001.xls]

## Sheet: eyetrackingdata
N°	Patient	side	SiteErosion	Record1eroGD	Record2eroGD	ScoreSharpGDerosion	SitePincement	Record1pinGD_A	Record2pinGD_A	ScoreSharpGD_Apincement	moyennerecorderosion	moyennerecordpincement
190	9	G	Base M1	183	1049	0	MCC5	24	24	0	616	24
6	1	D	Base M1	1199	1316	0	MCC5	433	333	0	1257.5	383
29	2	D	Base M1	566	5513	2	MCC5	1649	2648	1	3039.5	2148.5
52	3	D	Base M1	1382	933	0	MCC5	1366	799	0	1157.5	1082.5
75	4	D	Base M1	350	400	0	MCC5	24	416	0	375	24
213	10	D	Base M1	5263	3980	2	MCC5	24	550	0	4621.5	24
6	1	G	Base M1	583	666	0	MCC5	783	483	0	624.5	633
29	2	G	Base M1	4513	4113	2	MCC5	1915	1582	1	4313	1748.5
52	3	G	Base M1	0	866	0	MCC5	233	600	0	433	416.5
213	10	G	Base M1	533	383	0	MCC5	1915	1816	1	458	1865.5
22	1	D	IP1	533	1124	0	IP1	450	855	0	828.5	652.5
45	2	D	IP1	4480	2082	1	IP1	4189	3731	2	3281	3960
68	3	D	IP1	1299	1744	0	IP1	683	1199	0	1521.5	941
91	4	D	IP1	966	704	0	IP1	1033	666	0	835	849.5
114	5	D	IP1	5213	4397	2	IP1	1333	2981	1	4805	2157
137	6	D	IP1	1199	949	0	IP1	749	716	0	1074	732.5
160	7	D	IP1	916	1252	0	IP1	9060	9360	4	1084	9210
183	8	D	IP1	1582	650	0	IP1	616	1366	0	1116	991
206	9	D	IP1	4680	4095	2	IP1	583	733	0	4387.5	658
229	10	D	IP1	6030	4480	2	IP1	6902	3265	2	5255	5083.5
22	1	G	IP1	966	566	0	IP1	1016	600	0	766	808
45	2	G	IP1	233	566	0	IP1	416	966	0	399.5	691
68	3	G	IP1	3481	2148	1	IP1	4147	3881	2	2814.5	4014
91	4	G	IP1	666	233	0	IP1	866	1198	0	449.5	1032
114	5	G	IP1	1199	550	0	IP1	3781	5047	2	874.5	4414
137	6	G	IP1	700	916	0	IP1	817	550	0	808	683.5
160	7	G	IP1	7428	4280	2	IP1	433	3815	2	5854	2124
183	8	G	IP1	1382	550	0	IP1	483	1066	0	966	774.5
206	9	G	IP1	716	300	0	IP1	533	783	0	508	658
229	10	G	IP1	3342	2681	1	IP1	6362	8457	3	3011.5	7409.5
12	1	D	IPP1	350	1016	0	IPP1	699	350	0	683	524.5
35	2	D	IPP1	749	550	0	IPP1	716	500	0	649.5	608
58	3	D	IPP1	799	433	0	IPP1	2665	1999	1	616	2332
81	4	D	IPP1	1349	733	0	IPP1	500	483	0	1041	491.5
104	5	D	IPP1	516	516	0	IPP1	933	600	0	516	766.5
127	6	D	IPP1	933	916	0	IPP1	916	1083	0	924.5	999.5
173	8	D	IPP1	1766	516	0	IPP1	982	549	0	1141	765.5
196	9	D	IPP1	550	466	0	IPP1	433	483	0	508	458
219	10	D	IPP1	799	916	0	IPP1	749	283	0	857.5	516
35	2	G	IPP1	466	999	0	IPP1	300	383	0	732.5	341.5
58	3	G	IPP1	982	999	0	IPP1	6263	4830	3	990.5	5546.5
81	4	G	IPP1	450	650	0	IPP1	600	483	0	550	541.5
104	5	G	IPP1	316	600	0	IPP1	683	483	0	458	583
127	6	G	IPP1	283	450	0	IPP1	816	233	0	366.5	524.5
173	8	G	IPP1	217	849	0	IPP1	733	483	0	533	608
196	9	G	IPP1	7928	5696	3	IPP1	366	200	0	6812	283
219	10	G	IPP1	375	1066	0	IPP1	4180	4164	2	720.5	4172
13	1	D	IPP2	366	433	0	IPP2	133	733	0	399.5	433
36	2	D	IPP2	833	450	0	IPP2	400	316	0	641.5	358
59	3	D	IPP2	1965	2148	1	IPP2	3881	4280	2	2056.5	4080.5
82	4	D	IPP2	450	621	0	IPP2	700	616	0	535.5	658
105	5	D	IPP2	583	666	0	IPP2	6512	6312	3	624.5	6412
128	6	D	IPP2	4097	3247	2	IPP2	550	566	0	3672	558
151	7	D	IPP2	600	666	0	IPP2	949	466	0	633	707.5
174	8	D	IPP2	983	450	0	IPP2	616	469	0	716.5	542.5
197	9	D	IPP2	516	250	0	IPP2	566	333	0	383	449.5
220	10	D	IPP2	766	500	0	IPP2	450	616	0	633	533
36	2	G	IPP2	583	450	0	IPP2	350	433	0	516.5	391.5
59	3	G	IPP2	5792	4213	2	IPP2	3765	6795	4	5002.5	5280
105	5	G	IPP2	766	533	0	IPP2	4480	3547	2	649.5	4013.5
128	6	G	IPP2	966	600	0	IPP2	316	416	0	783	366
151	7	G	IPP2	416	733	0	IPP2	3214	2565	1	574.5	2889.5
174	8	G	IPP2	117	450	0	IPP2	350	350	0	283.5	350
197	9	G	IPP2	6745	5597	3	IPP2	266	300	0	6171	283
220	10	G	IPP2	3964	3280	1	IPP2	1020	533	0	3622	776.5
14	1	D	IPP3	566	583	0	IPP3	866	566	0	574.5	716
37	2	D	IPP3	883	566	0	IPP3	267	699	0	724.5	483
60	3	D	IPP3	4962	4296	2	IPP3	4647	6046	3	4629	5346.5
83	4	D	IPP3	283	483	0	IPP3	383	383	0	383	383
106	5	D	IPP3	333	666	0	IPP3	5399	5663	3	499.5	5531
129	6	D	IPP3	4680	3930	2	IPP3	566	483	0	4305	524.5
152	7	D	IPP3	3547	1882	1	IPP3	816	1066	0	2714.5	941
175	8	D	IPP3	366	316	0	IPP3	416	350	0	341	383
198	9	D	IPP3	4314	3598	2	IPP3	283	333	0	3956	308
221	10	D	IPP3	350	1501	0	IPP3	283	583	0	925.5	433
14	1	G	IPP3	633	266	0	IPP3	466	816	0	449.5	641
37	2	G	IPP3	483	633	0	IPP3	716	300	0	558	508
60	3	G	IPP3	516	616	0	IPP3	5752	6961	3	566	6356.5
129	6	G	IPP3	4730	3164	2	IPP3	433	366	0	3947	399.5
152	7	G	IPP3	283	533	0	IPP3	949	866	0	408	907.5
198	9	G	IPP3	1083	1416	0	IPP3	2415	6778	1	1249.5	4596.5
15	1	D	IPP4	716	866	0	IPP4	783	699	0	791	741
38	2	D	IPP4	2515	1948	1	IPP4	616	316	0	2231.5	466
61	3	D	IPP4	1549	583	0	IPP4	6678	6478	3	1066	6578
107	5	D	IPP4	366	483	0	IPP4	4663	6230	3	424.5	5446.5
130	6	D	IPP4	1150	799	0	IPP4	416	766	0	974.5	591
153	7	D	IPP4	4014	1865	1	IPP4	483	416	0	2939.5	449.5
176	8	D	IPP4	516	400	0	IPP4	483	849	0	458	666
199	9	D	IPP4	3098	2782	1	IPP4	566	400	0	2940	483
222	10	D	IPP4	749	300	0	IPP4	616	500	0	524.5	558
15	1	G	IPP4	616	466	0	IPP4	466	333	0	541	399.5
38	2	G	IPP4	350	316	0	IPP4	400	350	0	333	375
61	3	G	IPP4	699	500	0	IPP4	8960	8660	4	599.5	8810
130	6	G	IPP4	649	1149	0	IPP4	699	316	0	899	507.5
153	7	G	IPP4	5679	2182	2	IPP4	350	600	0	3930.5	475
176	8	G	IPP4	749	733	0	IPP4	366	183	0	741	274.5
199	9	G	IPP4	3897	2215	1	IPP4	533	1615	0	3056	1074
222	10	G	IPP4	266	383	0	IPP4	516	266	0	324.5	391
16	1	D	IPP5	4797	3183	2	IPP5	2698	2665	1	3990	2681.5
39	2	D	IPP5	2188	622	0	IPP5	433	716	0	1405	574.5
62	3	D	IPP5	336	500	0	IPP5	2994	2298	1	418	2646
85	4	D	IPP5	600	833	0	IPP5	600	333	0	716.5	466.5
108	5	D	IPP5	6229	3105	2	IPP5	5013	5796	3	4667	5404.5
131	6	D	IPP5	683	466	0	IPP5	383	600	0	574.5	491.5
177	8	D	IPP5	933	566	0	IPP5	583	24	0	749.5	24
200	9	D	IPP5	7692	7195	3	IPP5	283	200	0	7443.5	241.5
223	10	D	IPP5	566	516	0	IPP5	333	416	0	541	374.5
16	1	G	IPP5	583	1199	0	IPP5	1166	733	0	891	949.5
39	2	G	IPP5	833	732	0	IPP5	350	416	0	782.5	383
85	4	G	IPP5	450	749	0	IPP5	583	400	0	599.5	491.5
108	5	G	IPP5	2648	3780	1	IPP5	6444	5695	3	3214	6069.5
131	6	G	IPP5	999	916	0	IPP5	616	666	0	957.5	641
177	8	G	IPP5	500	683	0	IPP5	233	283	0	591.5	258
200	9	G	IPP5	2732	2698	1	IPP5	1199	250	0	2715	724.5
223	10	G	IPP5	250	866	0	IPP5	566	433	0	558	499.5
26	2	G	Lunatum	24	716	0	Scaph Trapèze	24	183	0	24	24
210	10	G	Lunatum	24	24	0	Scaph Trapèze	7211	6229	4	24	6720
3	1	D	Lunatum	217	416	0	Scaph Trapèze	466	450	0	316.5	458
49	3	D	Lunatum	649	616	0	Scaph Trapèze	1316	550	0	632.5	933
72	4	D	Lunatum	300	783	0	Scaph Trapèze	1765	200	0	541.5	982.5
95	5	D	Lunatum	11658	9210	4	Scaph Trapèze	4731	5513	2	10434	5122
118	6	D	Lunatum	366	1516	0	Scaph Trapèze	24	483	0	941	24
141	7	D	Lunatum	466	666	0	Scaph Trapèze	366	483	0	566	424.5
164	8	D	Lunatum	383	1232	0	Scaph Trapèze	1582	749	0	807.5	1165.5
187	9	D	Lunatum	4980	3781	2	Scaph Trapèze	416	1382	0	4380.5	899
49	3	G	Lunatum	283	466	0	Scaph Trapèze	3581	3564	2	374.5	3572.5
95	5	G	Lunatum	5929	4364	2	Scaph Trapèze	2514	150	0	5146.5	1332
187	9	G	Lunatum	450	117	0	Scaph Trapèze	2881	583	0	283.5	1732
7	1	D	MCP1	899	733	0	MCP1	1449	650	0	816	1049.5
30	2	D	MCP1	467	600	0	MCP1	316	533	0	533.5	424.5
53	3	D	MCP1	467	400	0	MCP1	4164	4414	2	433.5	4289
76	4	D	MCP1	566	516	0	MCP1	1332	633	0	541	982.5
99	5	D	MCP1	400	733	0	MCP1	1416	716	0	566.5	1066
122	6	D	MCP1	1116	466	0	MCP1	4712	1815	1	791	3263.5
145	7	D	MCP1	2998	2015	1	MCP1	2681	2148	1	2506.5	2414.5
168	8	D	MCP1	833	1532	0	MCP1	1415	1183	0	1182.5	1299
191	9	D	MCP1	733	350	0	MCP1	400	466	0	541.5	433
214	10	D	MCP1	4580	3797	2	MCP1	5879	5329	0	4188.5	5604
7	1	G	MCP1	1399	1366	0	MCP1	816	683	0	1382.5	749.5
76	4	G	MCP1	416	550	0	MCP1	583	883	0	483	733
122	6	G	MCP1	2532	1632	1	MCP1	416	383	0	2082	399.5
145	7	G	MCP1	566	566	0	MCP1	2265	1899	1	566	2082
168	8	G	MCP1	566	600	0	MCP1	566	550	0	583	558
191	9	G	MCP1	1166	466	0	MCP1	383	716	0	816	549.5
214	10	G	MCP1	250	400	0	MCP1	6312	6163	3	325	6237.5
8	1	D	MCP2	5063	3264	2	MCP2	316	450	0	4163.5	383
31	2	D	MCP2	583	916	0	MCP2	1049	650	0	749.5	849.5
54	3	D	MCP2	4763	3414	2	MCP2	6413	5596	3	4088.5	6004.5
77	4	D	MCP2	550	500	0	MCP2	466	550	0	525	508
100	5	D	MCP2	3181	1899	1	MCP2	4355	3047	2	2540	3701
123	6	D	MCP2	799	783	0	MCP2	6112	6029	3	791	6070.5
146	7	D	MCP2	4297	3498	2	MCP2	7562	8111	4	3897.5	7836.5
169	8	D	MCP2	600	500	0	MCP2	333	533	0	550	433
192	9	D	MCP2	333	699	0	MCP2	4697	3131	2	516	3914
215	10	D	MCP2	5230	3448	2	MCP2	5797	7195	3	4339	6496
8	1	G	MCP2	583	566	0	MCP2	766	583	0	574.5	674.5
31	2	G	MCP2	683	400	0	MCP2	733	483	0	541.5	608
54	3	G	MCP2	916	983	0	MCP2	5663	4846	3	949.5	5254.5
77	4	G	MCP2	946	533	0	MCP2	533	450	0	739.5	491.5
100	5	G	MCP2	4647	4979	1	MCP2	4379	2998	2	4813	3688.5
123	6	G	MCP2	2517	2315	1	MCP2	266	533	0	2416	399.5
146	7	G	MCP2	2665	1832	1	MCP2	5146	6428	3	2248.5	5787
169	8	G	MCP2	733	733	0	MCP2	548	500	0	733	524
215	10	G	MCP2	11076	9376	4	MCP2	3614	7596	4	10226	5605
147	7	G	MCP3	24	733	0	MCP3	8243	7795	4	24	8019
9	1	D	MCP3	949	600	0	MCP3	666	466	0	774.5	566
32	2	D	MCP3	400	350	0	MCP3	316	866	0	375	591
55	3	D	MCP3	6129	4663	2	MCP3	5962	6445	3	5396	6203.5
78	4	D	MCP3	849	550	0	MCP3	533	833	0	699.5	683
101	5	D	MCP3	1765	1999	1	MCP3	4247	2964	2	1882	3605.5
124	6	D	MCP3	3098	1982	1	MCP3	2299	2065	1	2540	2182
170	8	D	MCP3	316	483	0	MCP3	400	316	0	399.5	358
193	9	D	MCP3	4080	3897	2	MCP3	4147	3847	2	3988.5	3997
216	10	D	MCP3	12524	12908	5	MCP3	6312	6845	3	12716	6578.5
9	1	G	MCP3	949	500	0	MCP3	683	416	0	724.5	549.5
55	3	G	MCP3	5513	4430	2	MCP3	6196	1599	3	4971.5	3897.5
78	4	G	MCP3	698	633	0	MCP3	733	400	0	665.5	566.5
101	5	G	MCP3	1116	816	0	MCP3	6179	5946	3	966	6062.5
124	6	G	MCP3	566	633	0	MCP3	3680	2448	1	599.5	3064
193	9	G	MCP3	1083	1299	0	MCP3	533	1068	0	1191	800.5
216	10	G	MCP3	11443	7777	3	MCP3	6096	6445	3	9610	6270.5
10	1	D	MCP4	500	383	0	MCP4	716	483	0	441.5	599.5
33	2	D	MCP4	333	616	0	MCP4	400	400	0	474.5	400
56	3	D	MCP4	1383	449	0	MCP4	533	1416	0	916	974.5
79	4	D	MCP4	366	533	0	MCP4	766	766	0	449.5	766
102	5	D	MCP4	7961	4047	2	MCP4	5446	3547	2	6004	4496.5
125	6	D	MCP4	1399	1649	1	MCP4	1016	783	0	1524	899.5
171	8	D	MCP4	383	466	0	MCP4	550	283	0	424.5	416.5
194	9	D	MCP4	4180	4281	2	MCP4	4696	3181	2	4230.5	3938.5
217	10	D	MCP4	749	1116	0	MCP4	833	516	3	932.5	674.5
56	3	G	MCP4	3348	2348	1	MCP4	983	733	0	2848	858
102	5	G	MCP4	500	350	0	MCP4	5463	5663	3	425	5563
125	6	G	MCP4	416	616	0	MCP4	500	899	0	516	699.5
194	9	G	MCP4	1599	583	0	MCP4	516	500	0	1091	508
217	10	G	MCP4	699	1532	0	MCP4	766	350	0	1115.5	558
11	1	D	MCP5	333	683	0	MCP5	633	366	0	508	499.5
34	2	D	MCP5	933	699	0	MCP5	899	400	0	816	649.5
57	3	D	MCP5	283	317	0	MCP5	6246	6479	3	300	6362.5
80	4	D	MCP5	833	316	0	MCP5	516	24	0	574.5	24
103	5	D	MCP5	1915	2249	1	MCP5	5763	5329	3	2082	5546
126	6	D	MCP5	1119	849	0	MCP5	933	550	0	984	741.5
172	8	D	MCP5	933	550	0	MCP5	383	133	0	741.5	258
195	9	D	MCP5	550	733	0	MCP5	533	316	0	641.5	424.5
218	10	D	MCP5	500	350	0	MCP5	366	300	0	425	333
34	2	G	MCP5	283	616	0	MCP5	533	383	0	449.5	458
80	4	G	MCP5	733	450	0	MCP5	799	783	0	591.5	791
103	5	G	MCP5	483	949	0	MCP5	8844	7978	4	716	8411
126	6	G	MCP5	0	433	0	MCP5	350	283	0	216.5	316.5
172	8	G	MCP5	350	816	0	MCP5	300	350	0	583	325
195	9	G	MCP5	300	500	0	MCP5	633	466	0	400	549.5
17	1	D	MTP1	1016	1066	0	MTP1	949	733	0	1041	841
40	2	D	MTP1	433	1016	0	MTP1	783	500	0	724.5	641.5
63	3	D	MTP1	999	1341	0	MTP1	816	1066	0	1170	941
86	4	D	MTP1	833	616	0	MTP1	1166	650	0	724.5	908
109	5	D	MTP1	1333	849	0	MTP1	5534	8177	4	1091	6855.5
132	6	D	MTP1	3897	2648	1	MTP1	783	1016	0	3272.5	899.5
178	8	D	MTP1	1099	866	0	MTP1	899	383	0	982.5	641
201	9	D	MTP1	4930	4713	2	MTP1	466	832	0	4821.5	649
224	10	D	MTP1	1216	1132	0	MTP1	716	500	0	1174	608
17	1	G	MTP1	783	616	0	MTP1	400	749	0	699.5	574.5
63	3	G	MTP1	1870	550	0	MTP1	833	999	0	1210	916
86	4	G	MTP1	998	467	0	MTP1	650	849	0	732.5	749.5
109	5	G	MTP1	1732	266	0	MTP1	8162	5313	4	999	6737.5
132	6	G	MTP1	2566	1732	1	MTP1	616	1566	0	2149	1091
178	8	G	MTP1	566	366	0	MTP1	682	781	0	466	731.5
201	9	G	MTP1	4464	3464	2	MTP1	578	1141	0	3964	859.5
224	10	G	MTP1	14373	9226	9	MTP1	4213	3264	2	11799.5	3738.5
18	1	D	MTP2	1332	583	0	MTP2	716	433	0	957.5	574.5
41	2	D	MTP2	632	866	0	MTP2	516	283	0	749	399.5
64	3	D	MTP2	3664	2465	1	MTP2	466	416	0	3064.5	441
87	4	D	MTP2	316	416	0	MTP2	550	350	0	366	450
110	5	D	MTP2	5112	2432	2	MTP2	5770	5513	3	3772	5641.5
133	6	D	MTP2	1116	633	0	MTP2	350	733	0	874.5	541.5
156	7	D	MTP2	466	466	0	MTP2	8976	8411	4	466	8693.5
179	8	D	MTP2	1083	183	0	MTP2	400	1332	0	633	866
202	9	D	MTP2	400	883	0	MTP2	600	833	0	641.5	716.5
225	10	D	MTP2	383	24	0	MTP2	383	866	0	24	624.5
18	1	G	MTP2	1116	633	0	MTP2	500	783	0	874.5	641.5
41	2	G	MTP2	616	483	0	MTP2	383	483	0	549.5	433
64	3	G	MTP2	1282	566	0	MTP2	1033	400	0	924	716.5
110	5	G	MTP2	583	416	0	MTP2	7477	7877	4	499.5	7677
133	6	G	MTP2	633	383	0	MTP2	566	833	0	508	699.5
179	8	G	MTP2	1449	24	0	MTP2	450	1282	0	24	866
19	1	D	MTP3	1133	1416	0	MTP3	500	666	0	1274.5	583
42	2	D	MTP3	10391	8594	7	MTP3	5896	5546	3	9492.5	5721
65	3	D	MTP3	9010	5746	3	MTP3	1182	233	0	7378	707.5
88	4	D	MTP3	466	416	0	MTP3	716	333	0	441	524.5
111	5	D	MTP3	1715	1292	0	MTP3	8228	9376	4	1503.5	8802
134	6	D	MTP3	550	333	0	MTP3	450	516	0	441.5	483
157	7	D	MTP3	10426	7445	4	MTP3	4064	4797	2	8935.5	4430.5
180	8	D	MTP3	533	1066	0	MTP3	566	366	0	799.5	466
203	9	D	MTP3	500	899	0	MTP3	8294	7895	4	699.5	8094.5
226	10	D	MTP3	4980	3913	2	MTP3	8044	5646	0	4446.5	6845
19	1	G	MTP3	433	666	0	MTP3	816	24	0	549.5	24
42	2	G	MTP3	6213	1915	1	MTP3	6379	416	0	4064	3397.5
65	3	G	MTP3	1199	566	0	MTP3	24	450	0	882.5	24
111	5	G	MTP3	483	466	0	MTP3	8561	6462	4	474.5	7511.5
134	6	G	MTP3	550	600	0	MTP3	716	633	0	575	674.5
157	7	G	MTP3	0	266	0	MTP3	383	483	0	133	433
180	8	G	MTP3	550	866	0	MTP3	400	217	0	708	308.5
203	9	G	MTP3	8178	6594	3	MTP3	9110	7328	4	7386	8219
226	10	G	MTP3	12340	10042	4	MTP3	8643	7144	4	11191	7893.5
20	1	D	MTP4	283	650	0	MTP4	783	500	0	466.5	641.5
43	2	D	MTP4	13057	11525	6	MTP4	5030	3549	2	12291	4289.5
66	3	D	MTP4	1399	934	0	MTP4	24	383	0	1166.5	24
89	4	D	MTP4	350	583	0	MTP4	416	550	0	466.5	483
112	5	D	MTP4	3964	3797	2	MTP4	8861	8727	4	3880.5	8794
158	7	D	MTP4	5413	3397	2	MTP4	3764	3847	2	4405	3805.5
181	8	D	MTP4	333	466	0	MTP4	466	333	0	399.5	399.5
204	9	D	MTP4	350	333	0	MTP4	8244	6096	3	341.5	7170
227	10	D	MTP4	13507	10792	5	MTP4	5912	3247	3	12149.5	4579.5
43	2	G	MTP4	12890	9792	6	MTP4	616	6479	3	11341	3547.5
66	3	G	MTP4	217	866	0	MTP4	616	550	0	541.5	583
112	5	G	MTP4	1282	1049	0	MTP4	9060	10259	4	1165.5	9659.5
158	7	G	MTP4	366	466	0	MTP4	350	366	0	416	358
227	10	G	MTP4	5880	1699	1	MTP4	8261	7511	4	3789.5	7886
21	1	D	MTP5	12732	12874	5	MTP5	4963	3930	2	12803	4446.5
44	2	D	MTP5	1349	666	0	MTP5	799	566	0	1007.5	682.5
67	3	D	MTP5	4780	3564	2	MTP5	283	266	0	4172	274.5
90	4	D	MTP5	333	450	0	MTP5	283	366	0	391.5	324.5
113	5	D	MTP5	3464	3464	2	MTP5	582	782	0	3464	682
136	6	D	MTP5	583	266	0	MTP5	500	550	0	424.5	525
159	7	D	MTP5	600	749	0	MTP5	5331	4514	2	674.5	4922.5
182	8	D	MTP5	1066	350	0	MTP5	233	183	0	708	208
205	9	D	MTP5	433	366	0	MTP5	6745	5213	3	399.5	5979
228	10	D	MTP5	12142	9358	4	MTP5	3647	3581	3	10750	3614
21	1	G	MTP5	11292	11808	5	MTP5	4313	3497	2	11550	3905
44	2	G	MTP5	933	849	0	MTP5	400	866	0	891	633
67	3	G	MTP5	683	783	0	MTP5	583	383	0	733	483
113	5	G	MTP5	3847	1582	1	MTP5	466	24	0	2714.5	24
136	6	G	MTP5	5346	3114	2	MTP5	350	533	0	4230	441.5
159	7	G	MTP5	467	383	0	MTP5	233	433	0	425	333
182	8	G	MTP5	933	716	0	MTP5	550	433	0	824.5	491.5
228	10	G	MTP5	6812	4563	2	MTP5	6762	7362	4	5687.5	7062
163	8	G	Radius	24	24	0	Scaph Capitatum	516	1149	0	24	832.5
209	10	G	Radius	24	24	0	Scaph Capitatum	10459	14773	3	24	12616
2	1	D	Radius	1249	816	0	Scaph Capitatum	433	333	0	1032.5	383
25	2	D	Radius	4431	4647	2	Scaph Capitatum	24	849	0	4539	24
48	3	D	Radius	749	883	0	Scaph Capitatum	24	833	0	816	24
71	4	D	Radius	1166	583	0	Scaph Capitatum	283	1748	0	874.5	1015.5
94	5	D	Radius	1382	516	0	Scaph Capitatum	6928	4713	3	949	5820.5
117	6	D	Radius	416	24	0	Scaph Capitatum	7577	7926	3	24	7751.5
140	7	D	Radius	2048	832	0	Scaph Capitatum	8244	8610	2	1440	8427
186	9	D	Radius	1265	3764	2	Scaph Capitatum	2698	916	0	2514.5	1807
2	1	G	Radius	816	633	0	Scaph Capitatum	416	1299	0	724.5	857.5
25	2	G	Radius	600	466	0	Scaph Capitatum	24	24	0	533	24
48	3	G	Radius	217	426	0	Scaph Capitatum	933	24	0	321.5	24
71	4	G	Radius	833	1082	0	Scaph Capitatum	3031	24	0	957.5	24
94	5	G	Radius	500	1133	0	Scaph Capitatum	3731	4697	2	816.5	4214
140	7	G	Radius	0	466	0	Scaph Capitatum	3847	3565	2	233	3706
186	9	G	Radius	0	799	0	Scaph Capitatum	24	24	0	399.5	24
4	1	D	Scaphoide	333	766	0	MCC3	516	400	0	549.5	458
27	2	D	Scaphoide	233	750	0	MCC3	916	24	0	491.5	24
50	3	D	Scaphoide	3448	1765	1	MCC3	24	200	0	2606.5	24
73	4	D	Scaphoide	266	983	0	MCC3	24	433	0	624.5	24
96	5	D	Scaphoide	816	700	0	MCC3	9176	7478	4	758	8327
119	6	D	Scaphoide	1049	366	0	MCC3	633	500	0	707.5	566.5
142	7	D	Scaphoide	266	1848	0	MCC3	999	24	0	1057	24
165	8	D	Scaphoide	883	24	0	MCC3	450	516	0	24	483
188	9	D	Scaphoide	4230	4230	2	MCC3	24	24	0	4230	24
211	10	D	Scaphoide	933	3414	0	MCC3	5646	6845	3	2173.5	6245.5
50	3	G	Scaphoide	1416	416	0	MCC3	400	1099	0	916	749.5
96	5	G	Scaphoide	4630	4714	2	MCC3	566	267	0	4672	416.5
119	6	G	Scaphoide	949	466	0	MCC3	949	2032	0	707.5	1490.5
165	8	G	Scaphoide	833	600	0	MCC3	24	24	0	716.5	24
188	9	G	Scaphoide	5113	3281	2	MCC3	483	350	0	4197	416.5
211	10	G	Scaphoide	1083	1316	0	MCC3	2266	7594	4	1199.5	4930
212	10	G	Trapèze	67	67	0	MCC4	2382	24	3	67	24
5	1	D	Trapèze	167	24	0	MCC4	1083	483	0	24	783
28	2	D	Trapèze	7361	2432	1	MCC4	500	24	0	4896.5	24
51	3	D	Trapèze	783	24	0	MCC4	24	799	0	24	24
74	4	D	Trapèze	1349	949	0	MCC4	1432	633	0	1149	1032.5
97	5	D	Trapèze	266	24	0	MCC4	1216	583	0	24	899.5
120	6	D	Trapèze	5096	3347	2	MCC4	24	24	0	4221.5	24
143	7	D	Trapèze	283	24	0	MCC4	1116	933	0	24	1024.5
166	8	D	Trapèze	633	217	0	MCC4	0	24	0	425	24
189	9	D	Trapèze	233	24	0	MCC4	1832	999	0	24	1415.5
28	2	G	Trapèze	733	583	0	MCC4	24	24	0	658	24
51	3	G	Trapèze	3248	1582	1	MCC4	866	24	0	2415	24
74	4	G	Trapèze	583	699	0	MCC4	1865	1865	0	641	1865
120	6	G	Trapèze	666	766	0	MCC4	1532	24	0	716	24
166	8	G	Trapèze	0	24	0	MCC4	1399	1099	0	24	1249
1	1	D	Ulna	167	1299	0	Scaph Radius	2382	2065	1	733	2223.5
24	2	D	Ulna	1366	899	0	Scaph Radius	24	4314	2	1132.5	24
47	3	D	Ulna	5163	1432	1	Scaph Radius	5679	5496	3	3297.5	5587.5
70	4	D	Ulna	4613	2032	1	Scaph Radius	533	683	0	3322.5	608
93	5	D	Ulna	6546	5679	2	Scaph Radius	167	516	0	6112.5	341.5
116	6	D	Ulna	9426	5146	3	Scaph Radius	7028	5412	3	7286	6220
139	7	D	Ulna	5513	3581	2	Scaph Radius	24	24	2	4547	24
162	8	D	Ulna	250	1133	0	Scaph Radius	733	24	0	691.5	24
185	9	D	Ulna	949	784	0	Scaph Radius	449	2098	1	866.5	1273.5
208	10	D	Ulna	982	1249	0	Scaph Radius	6579	24	0	1115.5	24
24	2	G	Ulna	766	749	0	Scaph Radius	2165	2515	1	757.5	2340
47	3	G	Ulna	2065	1232	0	Scaph Radius	466	933	0	1648.5	699.5
70	4	G	Ulna	1133	1499	0	Scaph Radius	483	1648	0	1316	1065.5
93	5	G	Ulna	949	500	0	Scaph Radius	24	350	0	724.5	24
116	6	G	Ulna	1667	666	0	Scaph Radius	2265	3015	1	1166.5	2640
139	7	G	Ulna	616	616	0	Scaph Radius	2049	3814	1	616	2931.5
185	9	G	Ulna	733	1133	0	Scaph Radius	200	4363	1	933	2281.5
208	10	G	Ulna	966	450	0	Scaph Radius	3881	3731	2	708	3806
